# Supplementary material for: Characterization of selective and potent PI3Kδ inhibitor (PI3KD-IN-015) for B-Cell malignances
Source: Oncotarget. 2016 Apr 12;7(22):32641–51. doi: 10.18632/oncotarget.8702 (PMC5078040; doi:10.18632/oncotarget.8702)
Supplement: Supplementary file 2 [file oncotarget-07-32641-s002.xlsx]

## Sheet: Sheet 1
Screening concentration	1uM
Drug Name	PI3KD-IN-015
AAK1	100
ABL1(E255K)-phosphorylated	77
ABL1(F317I)-nonphosphorylated	100
ABL1(F317I)-phosphorylated	89
ABL1(F317L)-nonphosphorylated	100
ABL1(F317L)-phosphorylated	99
ABL1(H396P)-nonphosphorylated	100
ABL1(H396P)-phosphorylated	78
ABL1(M351T)-phosphorylated	98
ABL1(Q252H)-nonphosphorylated	100
ABL1(Q252H)-phosphorylated	90
ABL1(T315I)-nonphosphorylated	100
ABL1(T315I)-phosphorylated	98
ABL1(Y253F)-phosphorylated	100
ABL1-nonphosphorylated	100
ABL1-phosphorylated	85
ABL2	99
ACVR1	100
ACVR1B	85
ACVR2A	100
ACVR2B	100
ACVRL1	100
ADCK3	100
ADCK4	95
AKT1	91
AKT2	86
AKT3	89
ALK	100
ALK(C1156Y)	100
ALK(L1196M)	100
AMPK-alpha1	100
AMPK-alpha2	100
ANKK1	100
ARK5	87
ASK1	88
ASK2	84
AURKA	93
AURKB	100
AURKC	77
AXL	97
BIKE	73
BLK	97
BMPR1A	84
BMPR1B	80
BMPR2	96
BMX	100
BRAF	93
BRAF(V600E)	100
BRK	92
BRSK1	100
BRSK2	100
BTK	81
BUB1	100
CAMK1	98
CAMK1D	94
CAMK1G	94
CAMK2A	94
CAMK2B	91
CAMK2D	95
CAMK2G	100
CAMK4	89
CAMKK1	100
CAMKK2	96
CASK	95
CDC2L1	100
CDC2L2	100
CDC2L5	92
CDK11	100
CDK2	88
CDK3	100
CDK4-cyclinD1	90
CDK4-cyclinD3	100
CDK5	100
CDK7	100
CDK8	100
CDK9	100
CDKL1	100
CDKL2	100
CDKL3	100
CDKL5	87
CHEK1	100
CHEK2	88
CIT	100
CLK1	100
CLK2	90
CLK3	100
CLK4	100
CSF1R	67
CSF1R-autoinhibited	100
CSK	90
CSNK1A1	100
CSNK1A1L	100
CSNK1D	79
CSNK1E	100
CSNK1G1	100
CSNK1G2	100
CSNK1G3	96
CSNK2A1	100
CSNK2A2	39
CTK	93
DAPK1	98
DAPK2	97
DAPK3	91
DCAMKL1	61
DCAMKL2	100
DCAMKL3	100
DDR1	100
DDR2	96
DLK	99
DMPK	83
DMPK2	100
DRAK1	91
DRAK2	70
DYRK1A	89
DYRK1B	100
DYRK2	100
EGFR	100
EGFR(E746-A750del)	100
EGFR(G719C)	100
EGFR(G719S)	100
EGFR(L747-E749del, A750P)	100
EGFR(L747-S752del, P753S)	100
EGFR(L747-T751del,Sins)	100
EGFR(L858R)	100
EGFR(L858R,T790M)	100
EGFR(L861Q)	95
EGFR(S752-I759del)	100
EGFR(T790M)	70
EIF2AK1	100
EPHA1	100
EPHA2	100
EPHA3	86
EPHA4	100
EPHA5	100
EPHA6	100
EPHA7	100
EPHA8	100
EPHB1	100
EPHB2	100
EPHB3	100
EPHB4	100
EPHB6	100
ERBB2	100
ERBB3	100
ERBB4	98
ERK1	100
ERK2	100
ERK3	96
ERK4	100
ERK5	100
ERK8	98
ERN1	92
FAK	80
FER	89
FES	100
FGFR1	100
FGFR2	100
FGFR3	100
FGFR3(G697C)	100
FGFR4	93
FGR	100
FLT1	89
FLT3	100
FLT3(D835H)	94
FLT3(D835Y)	98
FLT3(ITD)	100
FLT3(K663Q)	100
FLT3(N841I)	87
FLT3(R834Q)	84
FLT3-autoinhibited	100
FLT4	93
FRK	97
FYN	100
GAK	100
GCN2(Kin.Dom.2,S808G)	100
GRK1	99
GRK4	92
GRK7	97
GSK3A	95
GSK3B	97
HASPIN	94
HCK	100
HIPK1	96
HIPK2	100
HIPK3	100
HIPK4	83
HPK1	87
HUNK	100
ICK	95
IGF1R	100
IKK-alpha	95
IKK-beta	100
IKK-epsilon	100
INSR	74
INSRR	97
IRAK1	60
IRAK3	100
IRAK4	67
ITK	100
JAK1(JH1domain-catalytic)	92
JAK1(JH2domain-pseudokinase)	100
JAK2(JH1domain-catalytic)	96
JAK3(JH1domain-catalytic)	98
JNK1	100
JNK2	100
JNK3	100
KIT	92
KIT(A829P)	96
KIT(D816H)	92
KIT(D816V)	100
KIT(L576P)	83
KIT(V559D)	87
KIT(V559D,T670I)	90
KIT(V559D,V654A)	97
KIT-autoinhibited	100
LATS1	98
LATS2	100
LCK	100
LIMK1	100
LIMK2	100
LKB1	79
LOK	99
LRRK2	100
LRRK2(G2019S)	100
LTK	100
LYN	100
LZK	92
MAK	72
MAP3K1	96
MAP3K15	80
MAP3K2	100
MAP3K3	100
MAP3K4	100
MAP4K2	91
MAP4K3	91
MAP4K4	100
MAP4K5	100
MAPKAPK2	95
MAPKAPK5	82
MARK1	100
MARK2	95
MARK3	100
MARK4	100
MAST1	100
MEK1	100
MEK2	94
MEK3	93
MEK4	100
MEK5	94
MEK6	100
MELK	90
MERTK	96
MET	100
MET(M1250T)	74
MET(Y1235D)	100
MINK	100
MKK7	98
MKNK1	100
MKNK2	98
MLCK	95
MLK1	100
MLK2	89
MLK3	100
MRCKA	94
MRCKB	91
MST1	83
MST1R	86
MST2	87
MST3	96
MST4	86
MTOR	28
MUSK	96
MYLK	94
MYLK2	84
MYLK4	80
MYO3A	94
MYO3B	100
NDR1	100
NDR2	100
NEK1	100
NEK10	83
NEK11	86
NEK2	100
NEK3	100
NEK4	98
NEK5	100
NEK6	100
NEK7	100
NEK9	100
NIK	83
NIM1	100
NLK	92
OSR1	75
p38-alpha	100
p38-beta	86
p38-delta	98
p38-gamma	86
PAK1	100
PAK2	89
PAK3	92
PAK4	100
PAK6	91
PAK7	89
PCTK1	93
PCTK2	100
PCTK3	100
PDGFRA	94
PDGFRB	98
PDPK1	100
PFCDPK1(P.falciparum)	100
PFPK5(P.falciparum)	100
PFTAIRE2	100
PFTK1	100
PHKG1	100
PHKG2	91
PIK3C2B	2.2
PIK3C2G	65
PIK3CA	7.2
PIK3CA(C420R)	4.5
PIK3CA(E542K)	5.4
PIK3CA(E545A)	5.2
PIK3CA(E545K)	6.4
PIK3CA(H1047L)	0
PIK3CA(H1047Y)	4.4
PIK3CA(I800L)	0.5
PIK3CA(M1043I)	0
PIK3CA(Q546K)	4.1
PIK3CB	0
PIK3CD	0
PIK3CG	0.05
PIK4CB	0.8
PIM1	100
PIM2	72
PIM3	100
PIP5K1A	84
PIP5K1C	72
PIP5K2B	100
PIP5K2C	90
PKAC-alpha	96
PKAC-beta	87
PKMYT1	100
PKN1	100
PKN2	100
PKNB(M.tuberculosis)	79
PLK1	90
PLK2	83
PLK3	76
PLK4	99
PRKCD	100
PRKCE	100
PRKCH	100
PRKCI	100
PRKCQ	100
PRKD1	100
PRKD2	94
PRKD3	100
PRKG1	89
PRKG2	100
PRKR	100
PRKX	95
PRP4	93
PYK2	95
QSK	94
RAF1	100
RET	100
RET(M918T)	95
RET(V804L)	97
RET(V804M)	100
RIOK1	94
RIOK2	72
RIOK3	96
RIPK1	100
RIPK2	98
RIPK4	100
RIPK5	83
ROCK1	100
ROCK2	85
ROS1	99
RPS6KA4(Kin.Dom.1-N-terminal)	86
RPS6KA4(Kin.Dom.2-C-terminal)	83
RPS6KA5(Kin.Dom.1-N-terminal)	100
RPS6KA5(Kin.Dom.2-C-terminal)	100
RSK1(Kin.Dom.1-N-terminal)	74
RSK1(Kin.Dom.2-C-terminal)	96
RSK2(Kin.Dom.1-N-terminal)	100
RSK2(Kin.Dom.2-C-terminal)	100
RSK3(Kin.Dom.1-N-terminal)	100
RSK3(Kin.Dom.2-C-terminal)	99
RSK4(Kin.Dom.1-N-terminal)	100
RSK4(Kin.Dom.2-C-terminal)	99
S6K1	100
SBK1	66
SGK	70
SgK110	100
SGK2	81
SGK3	91
SIK	99
SIK2	95
SLK	100
SNARK	97
SNRK	100
SRC	91
SRMS	90
SRPK1	93
SRPK2	100
SRPK3	100
STK16	91
STK33	88
STK35	92
STK36	100
STK39	100
SYK	100
TAK1	100
TAOK1	96
TAOK2	96
TAOK3	93
TBK1	100
TEC	100
TESK1	100
TGFBR1	97
TGFBR2	100
TIE1	94
TIE2	89
TLK1	79
TLK2	100
TNIK	95
TNK1	100
TNK2	100
TNNI3K	95
TRKA	96
TRKB	100
TRKC	100
TRPM6	100
TSSK1B	97
TTK	96
TXK	100
TYK2(JH1domain-catalytic)	100
TYK2(JH2domain-pseudokinase)	100
TYRO3	100
ULK1	74
ULK2	79
ULK3	88
VEGFR2	99
VRK2	91
WEE1	100
WEE2	100
WNK1	100
WNK3	100
YANK1	100
YANK2	99
YANK3	97
YES	100
YSK1	100
YSK4	100
ZAK	100
ZAP70	96
